# Supplementary material for: Reflecting on LLM Support in Reflexive Thematic Analysis: An Exploratory Study
Source: Qual Health Res. 2025 Sep 8;36(2-3):191–205. doi: 10.1177/10497323251365211 (PMC12949038; doi:10.1177/10497323251365211)
Supplement: Supplemental Material - Reflecting on LLM Support in Reflexive Thematic Analysis: An Explorative Study [file sj-zip-1-qhr-10.1177_10497323251365211.zip]

Archive with 14 entries (14 files):
- Supplemental_File_1_Test_1_Norwegian.docx
- Supplemental_File_10_Test_5d.docx
- Supplemental_File_11_Test_6.docx
- Supplemental_File_12_Test_7ab.docx
- Supplemental_File_13_Consent_Form.docx
- Supplemental_File_2_Test_1_English.docx
- Supplemental_File_3_Test_2_Norwegian.docx
- Supplemental_File_4_Test_2_ English.docx
- Supplemental_File_5_Test_3.docx
- Supplemental_File_6_Test_4.docx
- Supplemental_File_7_Test_5a.docx
- Supplemental_File_8_Test_5b.docx
- Supplemental_File_9_Test_5c.docx
- Supplemental_Material_Items.docx
